# Supplementary material for: Biosynthetic Potential of Hypogymnia Holobionts: Insights into Secondary Metabolite Pathways
Source: J Fungi (Basel). 2023 May 9;9(5):546. doi: 10.3390/jof9050546 (PMC10219277; doi:10.3390/jof9050546)
Supplement: Supplementary file 1 [file jof-09-00546-s001.zip]

Archive with 6 entries (6 files):
- TableS1_GC-MS.xlsx
- TableS2_BinComparison.xlsx
- TableS3_antiSMASHsummary.xlsx
- TableS3_antiSMASHsummaryHPH.xlsx
- TableS4_antiSMASHsummaryHTU.xlsx
- TableS5_ITSx.xlsx
