# Supplementary material for: Biosynthetic Potential of Hypogymnia Holobionts: Insights into Secondary Metabolite Pathways
Source: J Fungi (Basel). 2023 May 9;9(5):546. doi: 10.3390/jof9050546 (PMC10219277; doi:10.3390/jof9050546)
Supplement: Supplementary file 1 [file jof-09-00546-s001.zip › TableS1_GC-MS.xlsx]

## Sheet: HPH
											Lichen metabolites predicted by NIST database
RT	Peak Area			Peak Height			Area %				RT	HPH	CAS #
9.52	52396318.38			27428333.56			7.05				13.90	Orcinol	504-15-4
14.59	21923211.38			6376204.17			2.95				16.22	β resorcylaldehyde	487-69-4
14.83	50110633.02			19611767.40			6.74				17.56	Methylhematommate	34874-90-3
14.89	79294055.89			21574875.24			10.66				17.99	β resorcylic acid	89-86-1
15.02	55546583.80			15965883.32			7.47				18.49	Olivetol	500-66-3
15.11	69843406.51			17503161.44			9.39				24.15	Olivetoric acid (Benzoic acid, 2,4-dihydroxy-6-(2-oxoheptyl)-, 4-carboxy-3-hydroxy-5-pentylphenyl ester)	491-47-4
15.73	71104318.18			7071489.63			9.56
17.56	33621511.92			13159819.32			4.52
17.99	169894520.54			69106951.26			22.84
18.49	139974546.49			56133560.66			18.82
RT	Probability	Compound Name			Molecular Formula			Cas #
9.52	33.59	Undecane			C11H24			1120-21-4
9.52	33.59	11.48 Undecane<n-> $$			C11H24			1120-21-4
9.52	8.17	Dodecane			C12H26			112-40-3
9.52	8.17	15.77 Dodecane $$			C12H26			112-40-3
9.52	6.10	Tridecane			C13H28			629-50-5
Hit Spectrum				Compound Structure
Hit Spectrum				Compound Structure
RT	Probability	Compound Name			Molecular Formula			Cas #
14.59	16.39	1-Hydroxymethyl-1,2,3,4-tetrahydro-naphthalen-2-ol			C11H14O2			343332-31-0
14.59	7.96	2-Isoxazoline, 3-phenyl-			C9H9NO			NA
14.59	5.78	3,7,11,15,18-Pentaoxa-2,19-disilaeicosane, 2,2,19,19-tetramethyl-			C17H40O5Si2			NA
14.59	5.10	Naphthalene, 1,2,3,4-tetrahydro-5-nitro-			C10H11NO2			29809-14-1
14.59	4.71	1-Butanol, 3-t-butyldimethylsilyloxy-			C10H24O2Si			NA
Hit Spectrum				Compound Structure
Hit Spectrum				Compound Structure
RT	Probability	Compound Name			Molecular Formula			Cas #
14.83	6.97	Silane, dimethyl(3-methylbut-3-enyloxy)propoxy-			C10H22O2Si			NA
14.83	6.70	3,7,11,15,18-Pentaoxa-2,19-disilaeicosane, 2,2,19,19-tetramethyl-			C17H40O5Si2			NA
14.83	6.18	3,6,10,14,17-Pentaoxa-2,18-disilanonadecane, 2,2,18,18-tetramethyl-			C16H38O5Si2			NA
14.83	4.98	Butane, 2,3-bis(trimethylsiloxy)-			C10H26O2Si2			53274-85-4
14.83	3.81	2-[2-[2-[2-[2-[2-(Trimethylsilyloxy)ethoxy]ethoxy]ethoxy]ethoxy]ethoxy]ethanol			C15H34O7Si			NA
Hit Spectrum				Compound Structure
Hit Spectrum				Compound Structure
RT	Probability	Compound Name			Molecular Formula			Cas #
14.89	5.79	tert-Butyl-[2-[2-(2-ethoxyethoxy)ethoxy]ethoxy]dimethylsilane			C14H32O4Si			NA
14.89	5.56	Butane, 2,3-bis(trimethylsiloxy)-			C10H26O2Si2			53274-85-4
14.89	5.56	Silane, dimethyl(3-methylbut-3-enyloxy)propoxy-			C10H22O2Si			NA
14.89	3.70	Silane, [(1-methyl-1,3-propanediyl)bis(oxy)]bis[trimethyl-			C10H26O2Si2			56771-47-2
14.89	3.70	3,6,10,14,17-Pentaoxa-2,18-disilanonadecane, 2,2,18,18-tetramethyl-			C16H38O5Si2			NA
Hit Spectrum				Compound Structure
Hit Spectrum				Compound Structure
RT	Probability	Compound Name			Molecular Formula			Cas #
15.02	17.47	2-Oxiraneethanol, 2-t-butyldimethysilyloxymethyl- acetate			C13H26O4Si			NA
15.02	13.73	Naphthalene, 1,2,3,4-tetrahydro-5-nitro-			C10H11NO2			29809-14-1
15.02	10.52	1-Hydroxymethyl-1,2,3,4-tetrahydro-naphthalen-2-ol			C11H14O2			343332-31-0
15.02	7.21	Silane, [3-(2,3-epoxypropoxy)propyl]ethoxydimethyl-			C10H22O3Si			17963-04-1
15.02	4.66	3-Methyl-2-butanone, 4-t-butyldimethylsilyloxy-			C11H24O2Si			191546-09-5
Hit Spectrum				Compound Structure
Hit Spectrum				Compound Structure
RT	Probability	Compound Name			Molecular Formula			Cas #
15.11	15.28	2-Oxiraneethanol, 2-t-butyldimethysilyloxymethyl- acetate			C13H26O4Si			NA
15.11	9.87	Naphthalene, 1,2,3,4-tetrahydro-5-nitro-			C10H11NO2			29809-14-1
15.11	9.10	Silane, [3-(2,3-epoxypropoxy)propyl]ethoxydimethyl-			C10H22O3Si			17963-04-1
15.11	5.51	1-Hydroxymethyl-1,2,3,4-tetrahydro-naphthalen-2-ol			C11H14O2			343332-31-0
15.11	3.78	3-Methyl-2-butanone, 4-t-butyldimethylsilyloxy-			C11H24O2Si			191546-09-5
Hit Spectrum				Compound Structure
Hit Spectrum				Compound Structure
RT	Probability	Compound Name			Molecular Formula			Cas #
15.73	27.06	Pentane-1,2,3,4,5-pentaol			C5H12O5			6917-36-8
15.73	24.96	D-Arabinitol			C5H12O5			488-82-4
15.73	18.12	L-Arabinitol			C5H12O5			7643-75-6
15.73	12.06	Xylitol			C5H12O5			87-99-0
15.73	9.24	DL-Arabinitol			C5H12O5			6018-27-5
Hit Spectrum				Compound Structure
Hit Spectrum				Compound Structure
RT	Probability	Compound Name			Molecular Formula			Cas #
17.56	97.90	Benzoic acid, 3-formyl-2,4-dihydroxy-6-methyl-, methyl ester			C10H10O5			34874-90-3
17.56	1.48	Benzoic acid, 2,4-dihydroxy-3,5,6-trimethyl-, methyl ester			C11H14O4			34874-78-7
17.56	0.26	Methyl 2,6-dihydroxy-4-methylbenzoate			C9H10O4			16846-10-9
17.56	0.12	Benzoic acid, 3,5-diformyl-2,4-dihydroxy-6-methyl-, methyl ester			C11H10O6			34874-77-6
17.56	0.03	Benzoic acid, 2,4-dihydroxy-6-methyl-, methyl ester			C9H10O4			3187-58-4
Hit Spectrum				Compound Structure
Hit Spectrum				Compound Structure
RT	Probability	Compound Name			Molecular Formula			Cas #
17.99	91.37	Benzoic acid, 2,4-dihydroxy-3,6-dimethyl-, methyl ester			C10H12O4			4707-47-5
17.99	6.06	Benzoic acid, 2-hydroxy-4-methoxy-6-methyl-, methyl ester			C10H12O4			520-43-4
17.99	1.21	Benzoic acid, 3-chloro-5-formyl-4,6-dihydroxy-2-methyl-, 3-hydroxy-4-(methoxycarbonyl)-2,5-dimethylphenyl ester			C19H17ClO8			479-16-3
17.99	0.83	Atranorin			C19H18O8			479-20-9
17.99	0.21	2-Hydroxy-5-methylisophthalaldehyde			C9H8O3			7310-95-4
Hit Spectrum				Compound Structure
Hit Spectrum				Compound Structure
RT	Probability	Compound Name			Molecular Formula			Cas #
18.49	92.55	1,3-Benzenediol, 5-pentyl-			C11H16O2			500-66-3
18.49	2.36	5-Heptylresorcinol			C13H20O2			500-67-4
18.49	2.36	1,3-Benzenediol, 5-pentadecyl-			C21H36O2			3158-56-3
18.49	0.29	Sulfide, butyl o-tolyl			C11H16S			15560-99-3
18.49	0.24	Orcinol, monoacetate			C9H10O3			NA
Hit Spectrum				Compound Structure
Hit Spectrum				Compound Structure

## Sheet: HTU
											Lichen metabolites predicted by NIST database
RT	Peak Area			Peak Height			Area %				RT	HTU	CAS #
14.82	102861842.77			38851176.43			6.10				13.90	Orcinol	504-15-4
14.88	133437518.27			41023903.18			7.91				16.22	β resorcylaldehyde	487-69-4
15.01	109744718.26			32662659.52			6.51				17.56	Methylhematommate	34874-90-3
15.10	105471605.92			28466998.81			6.25				17.99	β resorcylic acid	89-86-1
15.86	153278053.77			14390406.31			9.09				18.49	Olivetol	500-66-3
15.92	68907738.06			14531834.37			4.08				24.15	Olivetoric acid (Benzoic acid, 2,4-dihydroxy-6-(2-oxoheptyl)-, 4-carboxy-3-hydroxy-5-pentylphenyl ester)	491-47-4
17.56	78383865.85			33216790.25			4.65
17.99	493937769.05			217680002.81			29.28
18.48	360527608.62			151248526.78			21.37
24.15	80382642.29			22716574.87			4.77
RT	Probability	Compound Name			Molecular Formula			Cas #
14.82	7.22	3,6,10,14,17-Pentaoxa-2,18-disilanonadecane, 2,2,18,18-tetramethyl-			C16H38O5Si2			NA
14.82	6.10	3,7,11,15,18-Pentaoxa-2,19-disilaeicosane, 2,2,19,19-tetramethyl-			C17H40O5Si2			NA
14.82	5.86	Silane, dimethyl(3-methylbut-3-enyloxy)propoxy-			C10H22O2Si			NA
14.82	4.02	Butane, 2,3-bis(trimethylsiloxy)-			C10H26O2Si2			53274-85-4
14.82	3.39	2-[2-[2-[2-[2-[2-(Trimethylsilyloxy)ethoxy]ethoxy]ethoxy]ethoxy]ethoxy]ethanol			C15H34O7Si			NA
Hit Spectrum				Compound Structure
Hit Spectrum				Compound Structure
RT	Probability	Compound Name			Molecular Formula			Cas #
14.88	6.76	Butane, 2,3-bis(trimethylsiloxy)-			C10H26O2Si2			53274-85-4
14.88	4.50	Silane, dimethyl(3-methylbut-3-enyloxy)propoxy-			C10H22O2Si			NA
14.88	4.50	Silane, [(1-methyl-1,3-propanediyl)bis(oxy)]bis[trimethyl-			C10H26O2Si2			56771-47-2
14.88	4.33	tert-Butyl-[2-[2-(2-ethoxyethoxy)ethoxy]ethoxy]dimethylsilane			C14H32O4Si			NA
14.88	3.99	2-[2-[2-[2-[2-[2-(Trimethylsilyloxy)ethoxy]ethoxy]ethoxy]ethoxy]ethoxy]ethanol			C15H34O7Si			NA
Hit Spectrum				Compound Structure
Hit Spectrum				Compound Structure
RT	Probability	Compound Name			Molecular Formula			Cas #
15.01	13.90	2-Oxiraneethanol, 2-t-butyldimethysilyloxymethyl- acetate			C13H26O4Si			NA
15.01	10.37	Naphthalene, 1,2,3,4-tetrahydro-5-nitro-			C10H11NO2			29809-14-1
15.01	9.97	1-Hydroxymethyl-1,2,3,4-tetrahydro-naphthalen-2-ol			C11H14O2			343332-31-0
15.01	9.58	Silane, [3-(2,3-epoxypropoxy)propyl]ethoxydimethyl-			C10H22O3Si			17963-04-1
15.01	4.36	3,7,11,15,18-Pentaoxa-2,19-disilaeicosane, 2,2,19,19-tetramethyl-			C17H40O5Si2			NA
Hit Spectrum				Compound Structure
Hit Spectrum				Compound Structure
RT	Probability	Compound Name			Molecular Formula			Cas #
15.10	15.80	2-Oxiraneethanol, 2-t-butyldimethysilyloxymethyl- acetate			C13H26O4Si			NA
15.10	9.89	Naphthalene, 1,2,3,4-tetrahydro-5-nitro-			C10H11NO2			29809-14-1
15.10	9.12	Silane, [3-(2,3-epoxypropoxy)propyl]ethoxydimethyl-			C10H22O3Si			17963-04-1
15.10	6.26	1-Hydroxymethyl-1,2,3,4-tetrahydro-naphthalen-2-ol			C11H14O2			343332-31-0
15.10	4.42	3-Methyl-2-butanone, 4-t-butyldimethylsilyloxy-			C11H24O2Si			191546-09-5
Hit Spectrum				Compound Structure
Hit Spectrum				Compound Structure
RT	Probability	Compound Name			Molecular Formula			Cas #
15.86	23.73	D-Arabinitol			C5H12O5			488-82-4
15.86	18.65	DL-Arabinitol			C5H12O5			6018-27-5
15.86	17.93	Pentane-1,2,3,4,5-pentaol			C5H12O5			6917-36-8
15.86	17.23	Ribitol			C5H12O5			488-81-3
15.86	15.90	L-Arabinitol			C5H12O5			7643-75-6
Hit Spectrum				Compound Structure
Hit Spectrum				Compound Structure
RT	Probability	Compound Name			Molecular Formula			Cas #
15.92	26.04	D-Arabinitol			C5H12O5			488-82-4
15.92	24.02	L-Arabinitol			C5H12O5			7643-75-6
15.92	23.09	Pentane-1,2,3,4,5-pentaol			C5H12O5			6917-36-8
15.92	13.99	DL-Arabinitol			C5H12O5			6018-27-5
15.92	5.95	Xylitol			C5H12O5			87-99-0
Hit Spectrum				Compound Structure
Hit Spectrum				Compound Structure
RT	Probability	Compound Name			Molecular Formula			Cas #
17.56	98.01	Benzoic acid, 3-formyl-2,4-dihydroxy-6-methyl-, methyl ester			C10H10O5			34874-90-3
17.56	1.41	Benzoic acid, 2,4-dihydroxy-3,5,6-trimethyl-, methyl ester			C11H14O4			34874-78-7
17.56	0.26	Methyl 2,6-dihydroxy-4-methylbenzoate			C9H10O4			16846-10-9
17.56	0.07	Benzoic acid, 3,5-diformyl-2,4-dihydroxy-6-methyl-, methyl ester			C11H10O6			34874-77-6
17.56	0.05	Benzoic acid, 2,4-dihydroxy-6-methyl-, methyl ester			C9H10O4			3187-58-4
Hit Spectrum				Compound Structure
Hit Spectrum				Compound Structure
RT	Probability	Compound Name			Molecular Formula			Cas #
17.99	93.35	Benzoic acid, 2,4-dihydroxy-3,6-dimethyl-, methyl ester			C10H12O4			4707-47-5
17.99	4.76	Benzoic acid, 2-hydroxy-4-methoxy-6-methyl-, methyl ester			C10H12O4			520-43-4
17.99	0.84	Benzoic acid, 3-chloro-5-formyl-4,6-dihydroxy-2-methyl-, 3-hydroxy-4-(methoxycarbonyl)-2,5-dimethylphenyl ester			C19H17ClO8			479-16-3
17.99	0.64	Atranorin			C19H18O8			479-20-9
17.99	0.15	2-Hydroxy-5-methylisophthalaldehyde			C9H8O3			7310-95-4
Hit Spectrum				Compound Structure
Hit Spectrum				Compound Structure
RT	Probability	Compound Name			Molecular Formula			Cas #
18.48	93.51	1,3-Benzenediol, 5-pentyl-			C11H16O2			500-66-3
18.48	2.35	1,3-Benzenediol, 5-pentadecyl-			C21H36O2			3158-56-3
18.48	2.08	5-Heptylresorcinol			C13H20O2			500-67-4
18.48	0.26	Sulfide, butyl o-tolyl			C11H16S			15560-99-3
18.48	0.23	Benzene, 1-(butylthio)-3-methyl-			C11H16S			54576-41-9
Hit Spectrum				Compound Structure
Hit Spectrum				Compound Structure
RT	Probability	Compound Name			Molecular Formula			Cas #
24.15	26.93	Benzoic acid, 2,4-dihydroxy-6-(2-oxoheptyl)-, 4-carboxy-3-hydroxy-5-pentylphenyl ester			C26H32O8			491-47-4
24.15	22.75	Benzothiophene-3-carbonitrile, 4,5,6,7-tetrahydro-2-amino-6-(1,1-dimethylpropyl)-			C14H20N2S			329222-98-2
24.15	6.93	Hanphyllin			C15H20O3			60268-40-8
24.15	6.40	Azuleno[6,5-b]furan-2,5-dione, decahydro-4a,8-dimethyl-3-methylene-, [3aR-(3aà,4aá,7aà,8á,9aà)]-			C15H20O3			19908-69-1
24.15	4.90	2,5-Cyclohexadiene-1,4-dione, 2,5-bis(1,1-dimethylpropyl)-			C16H24O2			4584-63-8
Hit Spectrum				Compound Structure
Hit Spectrum				Compound Structure
