# Supplementary material for: Biosynthetic Potential of Hypogymnia Holobionts: Insights into Secondary Metabolite Pathways
Source: J Fungi (Basel). 2023 May 9;9(5):546. doi: 10.3390/jof9050546 (PMC10219277; doi:10.3390/jof9050546)
Supplement: Supplementary file 1 [file jof-09-00546-s001.zip › TableS2_BinComparison.xlsx]

## Sheet: Tabelle1
Comparison fungal bins HPH vs. HTU
Bin	HPH (assigned by MEGAN)	HTU (assigned by MEGAN)
Parmeliaceae	11,790,335	9,875,806
Pleosporineae	7,483,582	3,301,331
Herpotrichiellaceae	13,458,793	284.789
Trebouxia	4,542,305	2,800,341
Lichenibacterium	14,569,344	15,568,588
Granulicella	38,303,360	20,902,258
Acetobacteraceae	38,206,356	60,510,868
Beijerinckiaceae	8,420,761	5,655,276
Verrucomicrobiota	2,933,974	16,452,827
