# Supplementary material for: Biosynthetic Potential of Hypogymnia Holobionts: Insights into Secondary Metabolite Pathways
Source: J Fungi (Basel). 2023 May 9;9(5):546. doi: 10.3390/jof9050546 (PMC10219277; doi:10.3390/jof9050546)
Supplement: Supplementary file 1 [file jof-09-00546-s001.zip › TableS3_antiSMASHsummaryHPH.xlsx]

## Sheet: HPH_overview
antiSMASH HPH
Eukariota
	T1PKS	T3PKS	Terpene	NRPS &NRPS-like	phosphonate	indole	#BGCtotal	hybrid
Parmeliaceae	48	2	26	33	1	4	114	8
	T1PKS	T3PKS	Terpene	NRPS &NRPS-like	#BGCtotal	hybrid
Pleo	9	1	4	6	20	2
	T1PKS	T3PKS	Terpene	NRPS &NRPS-like	betalactone	indole	#BGCtotal	hybrid
Herpo	1	1	7	9	1	1	20	0
	T1PKS	T3PKS	Terpene	NRPS &NRPS-like	#BGCtotal	hybrid
Trebouxia	0	4	9	6	19	0
Bacteria
	Terpene	NRPS &NRPS-like	NAPAA	arylpolyene	hserlactone	redox-cofactor	#BGCtotal	hybrid
Lichenibacterium	15	1	2	1	1	1	21	0
	T1PKS	T3PKS	Terpene	NRPS &NRPS-like	RRE-containing	thioamitides	lassopeptide	#BGCtotal	hybrid
Granulicella	4	4	13	9	3	2	1	36	4
	T1PKS	T3PKS	Terpene	hserlactone	RRE-containing	redox-cofactor	lanthipeptide - class II	#BGCtotal	hybrid
Beijierinickiaceae	3	2	12	3	1	1	1	23	0
	T1PKS	T3PKS	Terpene	NRPS &NRPS-like	arylpolyene	thioamitides	redox-cofactor	phosphonate	ranthipeptide	#BGCtotal	hybrid
Acetobacteraceae	1	4	9	4	3	1	1	1	1	25	2

## Sheet: HPH_Parm
Name	Region	Type	From	To	Most similar known cluster		Similarity
contig_432	Region 28.1	NRPS-like	373	36423
contig_4223	Region 71.1	NRPS-like,T1PKS	13519	46626
contig_611	Region 77.1	T1PKS	15816	78311
contig_611	Region 77.2	NRPS-like	320256	357317
contig_611	Region 77.3	NRPS-like	634639	677476
contig_611	Region 77.4	T1PKS	1118013	1166498	cornexistin	Polyketide:Iterative type I	0.23
contig_12236	Region 103.1	NRPS-like	6139	40435
contig_14211	Region 112.1	NRPS-like	1	6567
contig_244	Region 123.1	T1PKS	1	33805
contig_106	Region 172.1	NRPS-like	287736	331112
contig_106	Region 172.2	indole	485696	506901
contig_106	Region 172.3	terpene	576267	607409
contig_11838	Region 202.1	terpene	1	12845
contig_11962	Region 204.1	terpene	1	18740
contig_12352	Region 213.1	T1PKS	1	33354
contig_12671	Region 221.1	NRPS-like	66438	92067
contig_13736	Region 252.1	T1PKS	3766	48434	grayanic acid	Polyketide	0.66
contig_139	Region 257.1	NRPS-like	44872	84313
contig_139	Region 257.2	T1PKS	498650	518366
contig_139	Region 257.3	NRPS-like	537563	560010
contig_139	Region 257.4	NRPS	774900	820675
contig_139	Region 257.5	terpene	1160075	1181629
contig_139	Region 257.6	T1PKS	1596167	1645119
contig_14738	Region 271.1	NRPS-like	1	38461
contig_15478	Region 297.1	terpene	4352	26461
contig_1663	Region 314.1	NRPS-like,T1PKS	168472	219183
contig_1663	Region 314.2	terpene	379824	402327	clavaric acid	Terpene	1
contig_17605	Region 323.1	NRPS	1	33612
contig_1798	Region 326.1	terpene	23828	45888
contig_205	Region 338.1	terpene	545098	569424
contig_205	Region 338.2	T1PKS	1412978	1460784
contig_206	Region 339.1	NRPS-like	1	20074
contig_2071	Region 342.1	terpene	31740	52494
contig_2081	Region 348.1	T1PKS	1	27276
contig_2787	Region 353.1	T1PKS	1	28488	F9775A / F9775B / orsellinic acid	Polyketide:Iterative type I	0.2
contig_2788	Region 354.1	T1PKS	1	28499	F9775A / F9775B / orsellinic acid	Polyketide:Iterative type I	0.2
contig_3037	Region 368.1	NRPS-like	142196	185899
contig_3038	Region 369.1	NRPS-like	9388	53091
contig_318	Region 372.1	NRPS	6512	108582
contig_326	Region 374.1	indole,T1PKS	183461	228915	mycophenolic acid	Terpene + Polyketide:Iterative type I	0.25
contig_326	Region 374.2	T1PKS	307706	355112
contig_3807	Region 385.1	T1PKS	139389	186119	grayanic acid	Polyketide	0.66
contig_405	Region 389.1	T1PKS	373030	416506
contig_405	Region 389.2	T1PKS	697328	746039	dehydrocurvularin	Polyketide	0.37
contig_405	Region 389.3	T1PKS	1240253	1286862	F9775A / F9775B / orsellinic acid	Polyketide:Iterative type I	0.2
contig_405	Region 389.4	terpene	1528155	1550251
contig_522	Region 410.1	NRPS-like	834156	872196
contig_522	Region 410.2	terpene	880796	905271
contig_522	Region 410.3	T1PKS	927569	967821	terreic acid	Polyketide	0.55
contig_522	Region 410.4	T1PKS,NRPS-like	1603491	1659442
contig_522	Region 410.5	T1PKS	1769047	1805306	monascorubrin	Polyketide	1
contig_6112	Region 434.1	T1PKS	518745	567345
contig_6236	Region 438.1	indole	16621	30035
contig_629	Region 440.1	terpene	20199	41971	botrydial	Terpene	0.13
contig_76	Region 463.1	terpene	8903	30518
contig_8317	Region 479.1	NRPS	1	7207
contig_102	Region 506.1	T1PKS	3578	70168
contig_102	Region 506.2	NRPS-like	445250	488021
contig_102	Region 506.3	T1PKS	698524	746785
contig_103	Region 507.1	T1PKS	193220	261894
contig_103	Region 507.2	T1PKS	657454	705892
contig_105	Region 512.1	terpene	1569	14047	PR-toxin	Terpene	0.5
contig_105	Region 512.2	NRPS-like	114761	159268
contig_105	Region 512.3	terpene	226296	247802
contig_105	Region 512.4	T1PKS	303174	363508	tricholignan A	Polyketide:Iterative type I	0.25
contig_105	Region 512.5	T1PKS	1607586	1655861	byssochlamic acid	Polyketide:Iterative type I	0.2
contig_14739	Region 540.1	terpene	11659	31209
contig_14930	Region 543.1	NRPS-like	1	30540
contig_14935	Region 544.1	terpene	22598	35154
contig_14936	Region 545.1	terpene	21660	34216
contig_1712	Region 564.1	NRPS,T1PKS,phosphonate	240893	364147	burnettramic acid A	Alkaloid + Polyketide:Iterative type I	0.44
contig_2792	Region 573.1	NRPS-like	430297	475680
contig_3710	Region 578.1	indole	118777	140227
contig_3719	Region 579.1	T1PKS	477875	524723	neurosporin A	Polyketide	0.13
contig_545	Region 589.1	T1PKS	197320	229274
contig_545	Region 589.2	NRPS,T1PKS	873162	923784	pyranonigrin E	Polyketide	1
contig_547	Region 590.1	T1PKS	58333	105742	neurosporin A	Polyketide	0.2
contig_547	Region 590.2	NRPS-like	559164	597939	patulin	Polyketide:Iterative type I	0.2
contig_551	Region 591.1	terpene	31056	52257	aspterric acid	Polyketide	0.5
contig_551	Region 591.2	NRPS,T1PKS	135753	195406	curvupallide-B	NRP + Polyketide	0.38
contig_620	Region 602.1	terpene	692225	713693
contig_631	Region 604.1	T1PKS	269300	316473
contig_6325	Region 605.1	terpene	11559	30566
contig_67	Region 607.1	T1PKS	339682	386887
contig_67	Region 607.2	terpene	916489	937647
contig_88	Region 618.1	terpene	818310	842696
contig_88	Region 618.2	NRPS-like,T1PKS	1362587	1441214
scaffold_340	Region 626.1	T1PKS	461720	505531	4-epi-15-epi-brefeldin A	Polyketide:Iterative type I	0.2
scaffold_340	Region 626.2	T1PKS	612175	660055	citrinin	Polyketide:Iterative type I	0.12
scaffold_606	Region 627.1	T1PKS	19526	67140
scaffold_606	Region 627.2	T3PKS,T1PKS	586287	644424
scaffold_606	Region 627.3	T1PKS	949580	995170
scaffold_606	Region 627.4	NRPS-like	1778733	1824599
contig_11963	Region 639.1	terpene	1	21271
contig_2696	Region 661.1	T1PKS	1	28300
contig_2696	Region 661.2	terpene	195650	217303	squalestatin S1	Terpene	0.4
contig_2791	Region 662.1	indole	544258	565662	iso-A82775C	Other	0.33
contig_2791	Region 662.2	T1PKS	938074	978328
contig_2791	Region 662.3	T1PKS	1041875	1099283
contig_339	Region 665.1	terpene	1524792	1546340
contig_3481	Region 666.1	NRPS-like	85963	129928
contig_3481	Region 666.2	NRPS-like	303991	346298
contig_519	Region 671.1	T1PKS	134580	175592	naphthalene	Polyketide	0.22
contig_519	Region 671.2	T3PKS,T1PKS	840233	891619

## Sheet: HPH_Pleo
Name	Region	Type	From	To	Most similar known cluster		Similarity
contig_11528	Region 7.1	NRPS	11.777	56.678
contig_11958	Region 10.1	terpene	1	13.672
contig_18847	Region 79.1	terpene	11.808	24.668
contig_4781	Region 96.1	terpene	1	14.447
contig_1160	Region 126.1	T1PKS	3.667	38.822	fujikurin A / fujikurin B / fujikurin C / fujikurin D	Polyketide	0.33
contig_12174	Region 139.1	T1PKS	7.131	56,900
contig_14122	Region 174.1	NRPS-like	1	26.302
contig_17607	Region 284.1	T1PKS	13.683	61.406
contig_19100	Region 310.1	T1PKS	15.491	55.837
contig_3334	Region 332.1	T1PKS,T3PKS,NRPS	1	62.344	fusaridione A	NRP + Polyketide	0.12
contig_5008	Region 364.1	T1PKS	2.216	70.521
contig_15242	Region 486.1	terpene	1	20,400	clavaric acid	Terpene	1
contig_15683	Region 498.1	T1PKS	1	45.879
contig_4602	Region 537.1	NRPS-like	1	42.052
contig_500	Region 539.1	T1PKS	1.674	36.834	(-)-Mellein	Polyketide	1
contig_15377	Region 580.1	NRPS	1	22.516
contig_2278	Region 590.1	NRPS-like,T1PKS	1	49.663

## Sheet: HPH_Herpo
Name	Region	Type	From	To	Most similar known cluster		Similarity
contig_17416	Region 127.1	terpene	15.681	42.348
contig_10391	Region 179.1	NRPS-like	1	11.752
contig_11736	Region 241.1	indole	2.725	22.164
contig_13338	Region 309.1	T3PKS	1	15.198
contig_15291	Region 400.1	NRPS	1	23.861
contig_15870	Region 442.1	betalactone	13,930	29.664
contig_16481	Region 475.1	T1PKS	1	25.104	melanin	Polyketide	1
contig_16826	Region 500.1	NRPS-like	25.566	63.316
contig_16918	Region 504.1	NRPS	4.384	39.714
contig_17043	Region 512.1	NRPS-like	4.064	47.608
contig_17160	Region 526.1	terpene	1	20.715
contig_17428	Region 542.1	NRPS	34.348	91,430
contig_18619	Region 650.1	terpene	13,270	28.069	squalestatin S1	Terpene	0.4
contig_18706	Region 657.1	terpene	15.514	38,170
contig_18933	Region 687.1	terpene	1	11.696
contig_2770	Region 717.1	terpene	63.183	84.326
contig_4319	Region 751.1	NRPS-like	1.289	45.575
contig_7161	Region 860.1	terpene	89.012	103.482
contig_9481	Region 954.1	NRPS-like	1	20.432
contig_9482	Region 955.1	NRPS-like	1	18.693

## Sheet: HPH_Treb
Name	Region	Type	From	To	Most similar known cluster		Similarity
contig_15186	Region 86.1	terpene	1,500,863	1,522,304
contig_15551	Region 90.1	NRPS-like	176.557	226.975
contig_15651	Region 91.1	T3PKS	724.138	773.721
contig_16499	Region 105.1	NRPS	1	41,710
contig_1760	Region 122.1	NRPS	854,820	902.643
contig_17676	Region 124.1	T3PKS	99,950	143.991
contig_17810	Region 126.1	terpene	16,766	38.854
contig_18079	Region 131.1	terpene	133.844	158.004
contig_18989	Region 147.1	NRPS	13.298	61.207
contig_2067	Region 152.1	NRPS	235.319	286.527
contig_527	Region 174.1	terpene	2,151,726	2,175,801
contig_6600	Region 182.1	T3PKS	400.749	444.519
contig_6752	Region 184.1	terpene	943.975	967.692
contig_16294	Region 412.1	terpene	502.987	527.001
contig_16503	Region 415.1	terpene	124.201	147.902
contig_16642	Region 417.1	terpene	1.943	25.128
contig_17296	Region 429.1	terpene	758.667	780.086
contig_3645	Region 461.1	NRPS-like	775.326	852.866
contig_4143	Region 464.1	T3PKS	378,130	427.937

## Sheet: HPH_Licheni
Name	Region	Type	From	To	Most similar known cluster		Similarity
contig_12667	Region 21.1	NRPS-like	12,320	53.186	puwainaphycin F / minutissamide A	NRP	0.33
contig_16662	Region 61.1	terpene	893	21.477	zeaxanthin	Terpene	1
contig_8873	Region 162.1	NAPAA	1	28.272
contig_13606	Region 264.1	arylpolyene	1	15.821
contig_13732	Region 266.1	terpene	1	11.665
contig_16688	Region 303.1	terpene	14.372	36.348
contig_289	Region 413.1	hserlactone	145.028	165.663
contig_11577	Region 650.1	terpene	401	12.356
contig_15535	Region 759.1	terpene	1	15.029
contig_1650	Region 785.1	terpene	33.066	55.042
contig_17429	Region 837.1	terpene	6.928	27.773
contig_17641	Region 850.1	terpene	16.693	33.749
contig_17653	Region 851.1	terpene	37.943	50.869
contig_17734	Region 857.1	terpene	1	16.841
contig_18866	Region 931.1	terpene	2.016	22,870
contig_18903	Region 933.1	terpene	1	12,260
contig_3054	Region 969.1	terpene	69.589	90.455
contig_4734	Region 1014.1	terpene	138.278	160,080
contig_5857	Region 1050.1	terpene	178,760	199.743
contig_616	Region 1063.1	redox-cofactor	112.536	134.543
contig_8331	Region 1142.1	NAPAA	82.691	116.776

## Sheet: HPH_Granu
Name	Region	Type	From	To	Most similar known cluster		Similarity
contig_16403	Region 3.1	T3PKS	1	24.498
contig_12210	Region 127.1	terpene	1	8.754	malleobactin A / malleobactin B / malleobactin C / malleobactin D	NRP:NRP siderophore	0.11
contig_13500	Region 212.1	RRE-containing	1	17.179
contig_13687	Region 221.1	terpene	27.816	48.643
contig_152	Region 295.1	NRPS,T1PKS	1,453,840	1,501,681	rhizomide A / rhizomide B / rhizomide C	NRP	1
contig_152	Region 295.2	terpene	2,841,829	2,861,791
contig_152	Region 295.3	NRPS-like	2,948,938	2,991,538
contig_152	Region 295.4	terpene	3,424,716	3,446,740	malleobactin A / malleobactin B / malleobactin C / malleobactin D	NRP:NRP siderophore	0.11
contig_152	Region 295.5	thioamitides	3,706,641	3,728,513
contig_152	Region 295.6	RRE-containing	3,990,722	4,010,922
contig_152	Region 295.7	T3PKS	4,059,387	4,100,463
contig_1707	Region 364.1	T1PKS,NRPS	119.622	167.385
contig_1707	Region 364.2	NRPS-like	1,699,256	1,742,501
contig_17472	Region 389.1	terpene	5.141	27.203
contig_189	Region 450.1	terpene	108.428	128.994
contig_2488	Region 521.1	RRE-containing	8.152	26.954
contig_2992	Region 545.1	T3PKS	1,008,298	1,049,365
contig_2992	Region 545.2	thioamitides	1,432,936	1,454,814
contig_2992	Region 545.3	terpene	1,819,726	1,841,393	malleobactin A / malleobactin B / malleobactin C / malleobactin D	NRP:NRP siderophore	0.11
contig_4387	Region 668.1	terpene	59.717	81.759	malleobactin A / malleobactin B / malleobactin C / malleobactin D	NRP:NRP siderophore	0.11
contig_5193	Region 760.1	terpene	303.854	325.707	malleobactin A / malleobactin B / malleobactin C / malleobactin D	NRP:NRP siderophore	0.11
contig_5861	Region 790.1	NRPS-like	1	19.959
contig_1288	Region 1087.1	T3PKS	176.838	217.914
contig_1288	Region 1087.2	lassopeptide	232,760	256.927
contig_1288	Region 1087.3	T1PKS,NRPS	767.096	814.931	bacillibactin	NRP	0.15
contig_1288	Region 1087.4	terpene	1,180,839	1,201,810
contig_13688	Region 1110.1	terpene	27.814	48.641
contig_14311	Region 1115.1	terpene	1	21.577
contig_17604	Region 1143.1	NRPS-like	8.159	50.663
contig_18307	Region 1151.1	terpene	11.714	33.452
contig_3461	Region 1169.1	NRPS,T1PKS,NRPS-like	1	34.884

## Sheet: HPH_Aceto
Name	Region	Type	From	To	Most similar known cluster		Similarity
contig_11322	Region 57.1	terpene	1	20.312
contig_13214	Region 125.1	T3PKS	3.334	31,190
contig_13444	Region 133.1	terpene	82.713	104.745
contig_16213	Region 272.1	T3PKS	20.178	45.837
contig_16930	Region 336.1	NRPS-like	1	29.278
contig_16935	Region 337.1	terpene	60.606	76.753	malleobactin A / malleobactin B / malleobactin C / malleobactin D	NRP:NRP siderophore	0.07
contig_17401	Region 371.1	NRPS-like	291.252	334.233
contig_17452	Region 373.1	thioamitides	84.638	105.439
contig_18995	Region 450.1	NRPS,T1PKS	1	41.634
contig_2	Region 470.1	ranthipeptide	26.308	47.833
contig_6251	Region 795.1	phosphonate	13.531	52.043	phosphinothricintripeptide	NRP	0.06
contig_6380	Region 800.1	terpene	44.476	60.975
contig_14601	Region 1169.1	arylpolyene	1	11.336	APE Vf	Other	0.1
contig_15607	Region 1200.1	terpene	51.338	61.828
contig_17516	Region 1248.1	T3PKS	77.086	107.169
contig_4903	Region 1352.1	terpene,T3PKS	1,209,370	1,264,906	sphingan polysaccharide	Saccharide	0.17
contig_5198	Region 1356.1	terpene	863.893	884.903	carotenoid	Terpene	1
contig_1469	Region 1530.1	redox-cofactor	1,009,227	1,038,406	lankacidin C	NRP + Polyketide	0.13
contig_4146	Region 1591.1	NRPS-like	64,410	107.082	paulomycin	Other	0.03
contig_18324	Region 1640.1	terpene	1	20.001	malleobactin A / malleobactin B / malleobactin C / malleobactin D	NRP:NRP siderophore	0.07
contig_15395	Region 1724.1	arylpolyene	57.555	92.764	APE Vf	Other	0.15
contig_4204	Region 1745.1	terpene	14.487	35.191	lipopolysaccharide	Saccharide:Lipopolysaccharide	0.05
contig_8321	Region 1762.1	arylpolyene	2.023	43.246	APE Vf	Other	0.1

## Sheet: HPH_Beij
Name	Region	Type	From	To	Most similar known cluster		Similarity
contig_12023	Region 28.1	terpene	29.871	50.527
contig_1359	Region 38.1	hserlactone	36.817	57,440
contig_15734	Region 56.1	terpene	32.637	54.628
contig_16612	Region 63.1	T1PKS	1	30.427
contig_17771	Region 74.1	hserlactone	120.586	137.841
contig_2476	Region 92.1	RRE-containing	1.398	21.676
contig_10349	Region 162.1	terpene	1	17,720
contig_10574	Region 167.1	T1PKS	12.713	60.317
contig_37	Region 339.1	terpene	21.426	43.114
contig_5135	Region 389.1	terpene	512.074	532.844
contig_5135	Region 389.2	T3PKS	1,396,874	1,437,131
contig_5135	Region 389.3	hserlactone	1,540,908	1,561,546
contig_9808	Region 505.1	terpene	84.453	105.007
contig_15843	Region 595.1	terpene	1	17.626
contig_17255	Region 638.1	terpene	1	16.865
contig_3032	Region 749.1	T1PKS	1	27.85
contig_3373	Region 768.1	terpene	1	15.772	carotenoid	Terpene	1
contig_3694	Region 772.1	lanthipeptide-class-ii	728	23.925
contig_3799	Region 774.1	terpene	16,020	36.724
contig_4018	Region 785.1	redox-cofactor	90.032	112.198
contig_5809	Region 851.1	terpene	60.566	85.715
contig_6398	Region 889.1	T3PKS	104.523	144.732
contig_90	Region 949.1	terpene	8.899	30.881
