# Supplementary material for: Biosynthetic Potential of Hypogymnia Holobionts: Insights into Secondary Metabolite Pathways
Source: J Fungi (Basel). 2023 May 9;9(5):546. doi: 10.3390/jof9050546 (PMC10219277; doi:10.3390/jof9050546)
Supplement: Supplementary file 1 [file jof-09-00546-s001.zip › TableS4_antiSMASHsummaryHTU.xlsx]

## Sheet: HTU_overview
antiSMASH HTU
Eukariota
	T1PKS	T3PKS	Terpene	NRPS &NRPS-like	phosphonate	indole	#BGCtotal	hybrid
Parmeliaceae	32	2	9	28	1	1	73	8
	T1PKS	T3PKS	Terpene	NRPS &NRPS-like	indole	#BGCtotal	hybrid
Pleo	0	0	2	6	1	9	1
	T1PKS	T3PKS	Terpene	NRPS &NRPS-like	#BGCtotal	hybrid
Trebouxia	0	2	8	4	14	0
Bacteria
	Terpene	NRPS &NRPS-like	NAPAA	acyl_amino_acids	hserlactone	redox-cofactor	#BGCtotal	hybrid
Lichenibacterium	5	0	2	1	2	1	11	0
	T1PKS	T3PKS	Terpene	NRPS &NRPS-like	RRE-containing	lanthipeptide - class II	lassopeptide	proteusin	betalactone	#BGCtotal	hybrid
Granulicella	1	5	8	4	3	1	1	1	1	25	1
	T1PKS	T3PKS	Terpene	hserlactone	#BGCtotal	hybrid
Beijierinickiaceae	2	0	7	1	10	0
	T1PKS	T3PKS	Terpene	NRPS &NRPS-like	arylpolyene	redox-cofactor	#BGCtotal	hybrid
Acetobacteraceae	0	0	8	1	1	1	11	0
	T1PKS	T3PKS	Terpene	NRPS &NRPS-like	RRE-containing	arylpolyene	lassopeptide	NAPAA	#BGCtotal	hybrid
Verrucomicrobiota	4	0	14	5	1	3	1	2	30	4

## Sheet: HTU_Parm
Name	Region	Type	From	To	Most similar known cluster		Similarity
contig_190	Region 2.1	T1PKS	17206	83440
contig_190	Region 2.2	NRPS-like	333598	377000
contig_10596	Region 13.1	terpene	644885	666381
contig_153	Region 30.1	NRPS-like	310631	354294
contig_16202	Region 37.1	indole	105243	126553
contig_17389	Region 39.1	T1PKS	1	24570	cichorine	Polyketide	1
contig_18177	Region 43.1	T1PKS	275893	321489	neosartorin	Polyketide	0.47
contig_18177	Region 43.2	NRPS-like	389423	432323
contig_18258	Region 45.1	NRPS-like,T1PKS	260591	312872
contig_18258	Region 45.2	NRPS-like	675522	718985
contig_193	Region 49.1	NRPS,T1PKS	79233	129855	pyranonigrin E	Polyketide	1
contig_193	Region 49.2	T1PKS	752044	800505
contig_193	Region 49.3	NRPS-like	1081832	1125230
contig_2699	Region 57.1	T1PKS	88989	131815	dehydrocurvularin	Polyketide	0.37
contig_2699	Region 57.2	T1PKS	567313	613916	F9775A / F9775B / orsellinic acid	Polyketide:Iterative type I	0.2
contig_2699	Region 57.3	terpene	777901	800009
contig_4909	Region 63.1	T1PKS	1120446	1168788
contig_4909	Region 63.2	terpene	1425385	1446950
contig_6467	Region 66.1	NRPS-like	894777	939128
contig_7	Region 68.1	T1PKS	257736	346136	aflatoxin	Polyketide	0.08
contig_7	Region 68.2	terpene	2715309	2737254
contig_7	Region 68.3	NRPS	2952359	2995400
contig_9	Region 73.1	T1PKS	528176	568349
contig_9	Region 73.2	T1PKS	619756	677107
contig_18186	Region 78.1	T1PKS	170157	218497
contig_18188	Region 79.1	NRPS-like	2065	43276
contig_18188	Region 79.2	NRPS-like	111618	156067
contig_18188	Region 79.3	terpene	226109	247615
contig_18188	Region 79.4	T1PKS	652863	700192
contig_18780	Region 81.1	T1PKS	294295	339270
contig_188	Region 84.1	T1PKS	798858	863839
contig_188	Region 84.2	NRPS-like	1244851	1284316
contig_188	Region 84.3	T1PKS	1443746	1491619
contig_188	Region 84.4	NRPS	1787740	1831425
contig_192	Region 85.1	NRPS-like,T1PKS	421569	472911
contig_192	Region 85.2	T3PKS,T1PKS	672618	730932
contig_192	Region 85.3	NRPS-like	930401	973271
contig_192	Region 85.4	T1PKS	1330903	1379256
contig_3725	Region 87.1	T1PKS,NRPS-like	106978	184059
contig_3725	Region 87.2	NRPS-like	218270	261301
contig_3725	Region 87.3	terpene	698251	719410
contig_4351	Region 88.1	NRPS-like	607000	651216
contig_4351	Region 88.2	terpene	1022151	1044490	clavaric acid	Terpene	1
contig_5189	Region 89.1	NRPS-like,T1PKS	343934	396994
contig_5189	Region 89.2	T1PKS	836205	872769	terreic acid	Polyketide	0.55
contig_5189	Region 89.3	terpene	877876	899852
contig_5189	Region 89.4	NRPS-like	908363	946939
contig_5189	Region 89.5	NRPS,T1PKS	1251718	1303871
contig_6	Region 90.1	T1PKS	133592	180315	grayanic acid	Polyketide	0.66
contig_7079	Region 91.1	T1PKS,NRPS	12228	95913
contig_7079	Region 91.2	terpene	263795	285448	squalestatin S1	Terpene	0.4
contig_7079	Region 91.3	T1PKS	1078902	1124842	citrinin	Polyketide:Iterative type I	0.12
contig_7079	Region 91.4	T1PKS	2111692	2155823	cornexistin	Polyketide:Iterative type I	0.33
contig_7079	Region 91.5	T1PKS	2307526	2355887
contig_7079	Region 91.6	NRPS-like	2377746	2428253
contig_152	Region 93.1	NRPS,T1PKS,phosphonate	435773	555455	burnettramic acid A	Alkaloid + Polyketide:Iterative type I	0.44
contig_18191	Region 95.1	NRPS-like	54315	96630
contig_450	Region 97.1	NRPS-like	58408	101875
contig_450	Region 97.2	T1PKS,T3PKS	259849	304330
contig_450	Region 97.3	T1PKS	1021734	1068472	1,3,6,8-tetrahydroxynaphthalene	Polyketide	1
contig_8	Region 98.1	NRPS	546328	587358	astellolide A	Terpene	0.3
contig_8	Region 98.2	NRPS	946420	989882
contig_8102	Region 100.1	terpene	438551	459709
contig_8102	Region 100.2	T1PKS	491843	538707

## Sheet: HTU_Pleo
Name	Region	Type	From	To	Most similar known cluster		Similarity
contig_2785	Region 19.1	NRPS	18,780	44.568
contig_13990	Region 38.1	indole	1	6.853
contig_16630	Region 143.1	NRPS	3.279	36.164
contig_3925	Region 216.1	NRPS-like	1	25.576
contig_5490	Region 225.1	NRPS-like	11,770	54.039
contig_5650	Region 226.1	terpene	33.296	55.524	clavaric acid	Terpene	1
contig_7446	Region 249.1	NRPS-like	1	24,960
contig_13612	Region 364.1	NRPS,terpene	1	23.556	PR-toxin	Terpene	0.5

## Sheet: HTU_Treb
Name	Region	Type	From	To	Most similar known cluster		Similarity
contig_19779	Region 198.1	terpene	2,520,993	2,544,956
contig_20132	Region 200.1	T3PKS	1,802,816	1,847,191
contig_7048	Region 234.1	terpene	117.162	141,330
contig_8786	Region 244.1	NRPS	2,182,810	2,231,156
scaffold_265	Region 251.1	NRPS	405.387	457.411
contig_12458	Region 300.1	NRPS-like	1	13.087
contig_13242	Region 313.1	terpene	9.591	27.748
contig_18708	Region 594.1	terpene	766.703	787.708
contig_19269	Region 601.1	terpene	2,921,492	2,945,828
contig_196	Region 603.1	NRPS-like	1,187,392	1,252,726
contig_19749	Region 606.1	terpene	519.462	540.355
contig_20445	Region 611.1	terpene	29.495	52,640
contig_622	Region 634.1	T3PKS	4,447,741	4,492,039
contig_7054	Region 640.1	terpene	107.197	129.966

## Sheet: HTU_Licheni
Name	Region	Type	From	To	Most similar known cluster		Similarity
contig_2125	Region 535.1	terpene	47.606	69.541
scaffold_972	Region 985.1	hserlactone	515.105	535,740
contig_17287	Region 1191.1	NAPAA	1	17.397
contig_1951	Region 1251.1	hserlactone	1	20.145
contig_20894	Region 1307.1	terpene	1	18.857
contig_2793	Region 1342.1	terpene	278.991	299.977
contig_2826	Region 1345.1	redox-cofactor	39.974	61.894
contig_4460	Region 1389.1	terpene	246,650	268.626
contig_5050	Region 1416.1	acyl_amino_acids	1	41.043
contig_6280	Region 1457.1	terpene	535.917	556.384
contig_7489	Region 1503.1	NAPAA	1	12.298

## Sheet: HTU_Granu
Name	Region	Type	From	To	Most similar known cluster		Similarity
contig_1126	Region 41.1	RRE-containing	251.543	272.025
contig_1619	Region 128.1	T3PKS	1,323,887	1,364,963
contig_1619	Region 128.2	terpene	2,042,031	2,064,061
contig_1619	Region 128.3	NRPS,T1PKS	3,843,748	3,890,458
contig_18209	Region 172.1	lassopeptide,RRE-containing	511.165	533.883
contig_18209	Region 172.2	terpene	2,363,462	2,379,971
contig_18209	Region 172.3	terpene	3,576,544	3,598,211
contig_18209	Region 172.4	T3PKS	4,312,581	4,346,652
contig_18840	Region 183.1	terpene	1	20.299
contig_2028	Region 213.1	terpene	1	12.486
scaffold_2606	Region 391.1	lanthipeptide-class-ii,proteusin	357,290	382.905
scaffold_2606	Region 391.2	LAP	406.163	426.935
contig_19917	Region 462.1	NRPS-like	5.254	47,340
contig_20638	Region 467.1	NRPS	203.275	248.665
contig_20914	Region 472.1	T3PKS	269.387	305.353
contig_12641	Region 515.1	T3PKS	1	15.762
contig_15347	Region 531.1	RRE-containing	40.158	60.436
contig_441	Region 557.1	terpene	436.818	454.313
contig_441	Region 557.2	T3PKS	476.051	516.872
contig_441	Region 557.3	terpene	531.384	552.536
contig_441	Region 557.4	betalactone	1,385,665	1,415,847
contig_441	Region 557.5	NRPS-like	2,677,210	2,720,470
contig_441	Region 557.6	terpene	2,973,446	2,995,452	malleobactin A / malleobactin B / malleobactin C / malleobactin D	NRP:NRP siderophore

## Sheet: HTU_Aceto
Name	Region	Type	From	To	Most similar known cluster		Similarity
contig_1287	Region 181.1	terpene	2,203,382	2,219,674
contig_14866	Region 293.1	terpene	1	8.431
contig_16094	Region 370.1	redox-cofactor	4.801	20,300
contig_18911	Region 531.1	arylpolyene	1	26.064	APE Vf	Other	0.1
contig_19146	Region 544.1	terpene	644	21.813
contig_2080	Region 682.1	terpene	10.273	32,270
contig_4274	Region 960.1	terpene	6.736	27.905
contig_4279	Region 964.1	terpene	76,380	98.412
contig_6892	Region 1274.1	NRPS-like	55.656	87.061	lorneic acid A	Polyketide	0.09
contig_9053	Region 1462.1	terpene	36,020	56.904
contig_15010	Region 2633.1	terpene	1	10.933

## Sheet: HTU_Beij
Name	Region	Type	From	To	Most similar known cluster		Similarity
contig_18408	Region 93.1	terpene	1	12.675
contig_4042	Region 165.1	T1PKS	1	22.569
contig_7147	Region 188.1	hserlactone	15.392	36,180
contig_8272	Region 212.1	terpene	1	20.595
contig_1589	Region 323.1	T1PKS	231.534	278.991
contig_7011	Region 409.1	terpene	35.032	55.943
contig_15306	Region 534.1	terpene	12.472	28.723
contig_1603	Region 553.1	terpene	277.963	301.262
contig_1603	Region 553.2	terpene	510.826	532.748
contig_7014	Region 659.1	terpene	68.426	88.839

## Sheet: HTU_Verruco
Name	Region	Type	From	To	Most similar known cluster		Similarity
contig_17171	Region 93.1	arylpolyene	4,340	45.542
contig_17541	Region 101.1	terpene	1	19.251
contig_17767	Region 103.1	terpene	3.296	24.192
contig_1779	Region 104.1	NRPS,T1PKS,NRPS-like	532.948	589.377	hapalosin	NRP:Cyclic depsipeptide + Polyketide:Modular type I	0.4
contig_2019	Region 112.1	terpene	470.934	491.821
contig_3176	Region 122.1	terpene	532.645	553.529
contig_4805	Region 126.1	NRPS,T1PKS,NRPS-like	64,660	113.236
contig_9450	Region 149.1	terpene	1	14.696
contig_10818	Region 164.1	T1PKS,NRPS	202.455	236.436
contig_16925	Region 249.1	NAPAA	229,230	262.622
contig_2517	Region 349.1	terpene	455.455	476.162
contig_4970	Region 390.1	terpene	10.719	31.618
contig_4970	Region 390.2	lassopeptide,RRE-containing	309.672	332.356
contig_5157	Region 392.1	terpene	280.505	293.878
contig_5157	Region 392.2	NAPAA	568.513	602.262
contig_5157	Region 392.3	terpene	2,241,878	2,257,392
contig_5157	Region 392.4	terpene	3,005,851	3,026,174
contig_5157	Region 392.5	terpene	3,324,779	3,345,666
contig_5157	Region 392.6	arylpolyene	3,427,338	3,468,441
contig_5157	Region 392.7	NRPS,NRPS-like	3,927,224	3,980,560	puwainaphycin F / minutissamide A / minutissamide B / minutissamide C / minutissamide D	NRP	0.15
contig_11627	Region 481.1	T1PKS,NRPS-like	4,650	49.091	nostophycin	NRP + Polyketide	0.27
contig_13863	Region 503.1	terpene	3,670	20,000
contig_17230	Region 530.1	terpene	24.439	36,340
contig_17293	Region 532.1	terpene	905	21.435
contig_1785	Region 547.1	arylpolyene	2.274	42.987
