# Supplementary material for: Biosynthetic Potential of Hypogymnia Holobionts: Insights into Secondary Metabolite Pathways
Source: J Fungi (Basel). 2023 May 9;9(5):546. doi: 10.3390/jof9050546 (PMC10219277; doi:10.3390/jof9050546)
Supplement: Supplementary file 1 [file jof-09-00546-s001.zip › TableS5_ITSx.xlsx]

## Sheet: ITSx
	HPH				HTU
	Parmeliaceae	Pleosporineae	Herpotrichiellaceae	Trebouxia	Parmeliaceae	Pleosporineae	Trebouxia
Fungi	1	0	0	0	1	1	0
Green algae	0	0	0	1	0	0	0
Metazoa	0	0	0	0	0	0	0
Tracheophyta	0	0	0	0	0	1	0
